# Supplementary material for: Health insurance coverage among incident cancer cases from population-based cancer registries in 49 US states, 2010–2019
Source: Health Aff Sch. 2024 Jan 11;2(1):qxad083. doi: 10.1093/haschl/qxad083 (PMC10986217; doi:10.1093/haschl/qxad083)
Supplement: qxad083_Supplementary_Data [file qxad083_Supplementary_Data.zip]

Archive with 2 entries (2 files):
- coi-combined.pdf
- Appendix_InsuranceDataBrief_IncludeUnknown_11-2-2023.docx.docx
